# Supplementary material for: A Survey of Essential Genome Stability Genes Reveals That Replication Stress Mitigation Is Critical for Peri-Implantation Embryogenesis
Source: Front Cell Dev Biol. 2020 May 29;8:416. doi: 10.3389/fcell.2020.00416 (PMC7274024; doi:10.3389/fcell.2020.00416)
Supplement: Supplementary file 1 [file Table_1.XLSX]

## Sheet: Sheet1
Table S1: Genes from the Mouse Genome Informatics Gene Ontology Project (MGI-GO) designations: DNA damage signaling, nucleotide excision repair, mismatch repair, base excision repair, homologous recombination repair, non-homologous end joining.
Designations in this table reflect the MGI-GO designation and may not align with described function in the literature. References to knockout models are listed to the right. Only citations described in the manuscript are included in the manuscript reference list.
Gene	Knockout mouse?	Embryonic lethal?	When?	Genome stability function (MGI-GO annotation)	Details	References
Abraxas1	Yes	No	n/a	DDR	Reduced lifespan and predisposition to tumorigenesis.	Castillo A. et al, 2014 Cell Rep 8(3)
Acd	No	No	n/a	Telomere	n/a	n/a
Actr2	Yes	Yes	After E3.5	HDR	Lethal after blastocyst stage.	Westrick RJ, et al 2017 PNAS 114(36)
Ap5s1	No	n/a	n/a	HDR	n/a	n/a
Apex1	Yes	Yes	After E4.5	BER	Blastocysts form and attach but die soon after.	Xanthoudakis S, et al. 1996 PNAS 93(17)
Apex2	Yes	No	n/a	BER	Smaller offspring with dyshaematopoiesis and lymphopoiesis.	Ide Y, et al. 2004 Blood 104(13)
Apollo	Yes	No	n/a	DDR and NHEJ	Embryos die just after birth, are smaller in size, but display no gross abnormalities. Evaluation of organ architecture reveals defects in the cellular organisation of many organs including the brain and lungs.	Akhter S, et al. 2010 Aging Cell 9(6)
Aptx	Yes	No	n/a	BER	No gross abnormalities but some mild bone defects.	El-Khamisy SF, et al. 2009 DNA Repair 8(6); Dickinson et al. 2016 Nature 537(7621)
Arid2	Yes	Yes	After E12.5	HDR	Lethal during organogenesis primarily due to heart defects.	Dickinson ME, et al. 2016 Nature 537(7621)
Atf2	Yes	No	n/a	DDR	Die postnatally due to reduced growth, bone defects and neurological problems.	Reimold AM. et al. 1996 Nature 379(6562)
Atm	Yes	No	n/a	DDR and NHEJ	Growth retardation, gametogenesis defects, neurological disorders and problems with T lymphocyte maturation.	Barlow C, et al. 1996 Cell 86(1); Xu Y, et al. 1996 Genes Dev 10(19)
Atr	Yes	Yes	E4.5	HDR and DDR	Blastocysts form can hatch and show evidence of initiating implantation in utero. Initial ICM outgrowths are like wildtype embryos, but after extended culture ICM populations succumb to apoptosis.	de Klein A, et al. 2000 Curr Biol 10(8); Brown & Baltimore, 2000 Genes Dev 14(4); Murga M, et al. 2009 Nat Genet 41(8)
Atrip	Yes	Yes	After E9.5	HDR and DDR	Organogenesis failure, specifically affecting the heart and glucose metabolism.	Dickinson ME, et al. 2016 Nature 537(7621)
Aunip	No	n/a	n/a	HDR and NHEJ	n/a	n/a
Axin2	Yes	No	n/a	MMR	Craniofacial defects.	Chia IV & Costantini F. 2005 Mol Cell Biol 25(111)
Babam1	No	n/a	n/a	DDR	n/a	n/a
Babam2 (Bre or Brcc45)	Yes	No	n/a	DDR	Bone defects and neurological problems.	Dickinson ME, et al. 2016 Nature 537(7621)
Bard1	Yes	Yes	E7.5	HDR	Embryos do not develop past egg cylinder stage.	McCarthy EE, et al. 2003 Mol Cell Biol 23(14); Shakya R, et al. 2008 PNAS 105(19)
Bivm	Yes	No	n/a	NER	Immune defects.	Dickinson ME, et al. 2016 Nature 537(7621)
Blm	Yes	Yes	E6.5	HDR and DDR	Reduced embryo size, reduced epiblast population, reduced mesoderm population, primitive streak can form, no apparent reduction in mitotic rate but an increase in apoptosis embryo wide.	Chester N, et al. 1998 Genes Dev 12(12)
Brca1	Yes	Yes	E5.5	HDR and DDR	Growth arrest and impaired proliferation resulting in resorption.	Hakem R, et al. 1996 Cell 85(7); Ludwig T, et al. 1997 Genes Dev 11(10)
Brca2	Yes	Yes	E7.5	HDR and NER	Reduced embryo size, reduced Brachyury expression, persisting oct4 positive egg cylinder suggestive of retarded dermal commitment of epiblast cells.	Sharan SK, et al. 1997 Nature 386(6627)
Brcc3	Yes	No	n/a	DDR	Haematopoiesis and eye development problems.	Dickinson ME, et al. 2016 Nature 537(7621)
Brsk1	Yes	No	n/a	DDR	No phenotype.	Kishi M, et al. 2005 Science 307(5711)
C19orf40 (Faap24)	Yes	No	n/a	HDR	Uncharacterised.	Dickinson ME, et al. 2016 Nature 537(7621); Bult CJ, et al. 2019 Nuc Acid Res 8(47)
Casp2	Yes	n/a	n/a	DDR	No gross abnormalities.	Bergeron L, et al. 1998 Genes Dev 12(9)
Ccar2 (Dbc1)	Yes	No	n/a	DDR	No gross abnormalities.	Escande C, et al. 2010 J Clin Invest 120(2)
Ccdc155	Yes	No	n/a	HDR	Infertility.	Horn HF, et al. 2013 J Cell Biol 202(7)
Ccnd1	Yes	No	n/a	DDR	No gross abnormalities, but smaller size, exhibit retinopathy and impaired mammary gland development.	Fantl V, et al. 1995 Genes Dev 9(19)
Ccng1	Yes	No	n/a	DDR	No gross abnormalities, but a predisposition to tumorigenesis.	Kimura SH, et al. 2001 Oncogene 20(25)
Cdc14b	Yes	No	n/a	DDR	No gross abnormalities, but a predisposition to tumorigenesis and early aging phenotypes.	Wei Z, et al. 2011 Mol Cell Biol 31(7)
Cdc25a	Yes	Yes	E4.5	DDR	Blastocysts form but suffer impaired hatching ability.	Ray D, et al. 2007 Cancer Res 67(14)
Cdc25c	Yes	No	n/a	DDR	No abnormal phenotype.	Chen MS, et al. 2001 Mol Cell Biol 21(12)
Cdc45	Yes	Yes	After E4.5	HDR	Blastocysts do form and can hatch. Blastocyst outgrowth assays show that after several days of culture the ICM mass is smaller or not-present.	Yoshida K, et al. 2001 Mol Cell Biol 21(14)
Cdc5l	No	n/a	n/a	DDR	n/a	n/a
Cdc7	Yes	Yes	After E3.5	HDR	Blastocysts do form and can hatch. Blastocyst outgrowth assays show that as in vitro culture continues, knockout embryos have an increasing smaller ICM population that is particularly apparent from E5.5.	Kim JM, et al. 2002 EMBO J 21(9)
Cdk1	Yes	Yes	Before E3.5	DDR	Morula form but do not appear to develop to the blastocyst stage.	Diril MK, et al. 2012 PNAS 109(10)
Cdk5rap3	Yes	Yes	After E16.5	DDR	Mutant embryos exhibit growth retardation, impaired liver development, haematopoiesis defects and anaemia.	Yang R, et al. 2019 Development 146(2)
Cdk7 (Cdks)	Yes	Yes	After E4.5	DDR	Decidual resorption at peri-implantation stages, in vitro cultured embryos experience increased apoptosis in blastocyst and severely reduced ICM proliferation in blastocyst outgrowths.	Ganuza M, et al. 2012 EMBO J 31(11)
Cdkn1a (p21)	Yes	No	n/a	DDR	No gross abnormalities, but a predisposition to tumorigenesis.	Deng C, et al. 1995 Cell 82(4)
Cdkn2a (p16/p19 or Ink4))	Yes	No	n/a	DDR	No gross abnormalities, but a predisposition to tumorigenesis.	Serrano M, et al. 1996 Cell 85(1)
Cetn1	Yes	No	n/a	NER	Mice are phenotypically normal, but males show impaired spermatogenesis.	Avasthi P, et al. 2013 J Cell Sci 125(Pt 14)
Cetn2	Yes	No	n/a	NER	Knockout mice present with syndromic ciliopathy.	Ying G, et al. 2014 J Neurosci 34(18)
Cetn4	No	n/a	n/a	NER	n/a	n/a
Cgas	Yes	No	n/a	HDR	Knockout mice are phenotypically normal but are more susceptible to viral infection and appear to have an abnormal innate immune response.	Li XD, et al. 2013 Science 341(6152); Schoggins JW, et al. 2014 Nature 505(7485)
Chek1	Yes	Yes	After E3.5	DDR and HDR	Blastocysts form in vivo but are resorbed following implantation. In vitro cultured blastocysts have elevated apoptosis in ICM populations, but proliferation appears unaffected.	Takai H, et al. 200 Genes Dev 14(12); Zaugg K, et al. 2007 PNAS 104(10)
Chek2	Yes	No	n/a	DDR	No gross abnormalities, some predisposition to skin tumours.	Hirao A, et al. 2002 Mol Cell Biol 22(18); Takao H, et al. 2002 EMBO J 21(19)
Clock	Yes	No	n/a	DDR	Mice are phenotypically normal but appear to be sensitive to light.	Debruyne JP, et al. 2006 Neuron 50(3)
Clspn	Yes	Yes	Before E12.5	DDR	Lethal after gastrulation (E9.5) during early organogenesis.	Yang CC, et al. 2016 Nat Commun 12(7)
Commd1	Yes	Yes	After E9.5	NER	Embryos die during early organogenesis and appear to suffer an inability to turn and severe developmental delay from E9.5.	van de Sluis B, et al. 2007 Mol Cell Biol 27(11)
Cops5	Yes	Yes	E6.5	DDR	Gastrulating embryos are smaller and cannot develop all germ layers. Elevated apoptosis and levels of p53 and p27.	Tomoda K, et al. 2004 J Biol Chem 279(41)
Cradd (Raidd)	Yes	No	n/a	DDR	Mice appear phenotypically normal, but thymocytes are sensitive to DNA damage	Berube C, et al. 2005 PNAS 102(40)
Cry1	Yes	No	n/a	DDR	No gross abnormalities, but mice do appear to have disrupted circadian rhythms.	van der Horst GT, et al. 1999 Nature 398(6728)
Ctip (Rbbp8)	Yes	Yes	E4.5	HDR	Embryos can form blastocysts but fail to form an egg cylinder. Cells appear to suffer from reduced DNA replication but are still mitotic.	Chen PL, et al. 2005 Mol Cell Biol 25(9)
Cul4a	Yes	Yes	Before E7.5	NER and DDR	Embryos can form blastocysts in vitro and these blastocysts can hatch from the zona pellucida. Outgrowth assays show that ICM and trophoblast development is not compromised. No further characterisation of lethality cause.	Li B, et al. 2002 Mol Cell Biol 22(14)
Cyren	Yes	No	n/a	NHEJ	Development is normal and mice appear phenotypically normal except for some enlargement of the heart.	Dickinson ME, et al. 2016 Nature 537(7621)
Dclre1a	Yes	No	n/a	DDR and NER and Telomere health	No gross abnormalities, but offspring do have a compromised immune system and appear to have a predisposition to tumorigenesis.	Ahkter S, et al. 2005 Mol Cell Biol 25(22)
Dclre1c (Artemis)	Yes	No	n/a	NHEJ and Telomere health	No gross abnormalities other than impaired lymphocyte development.	Rooney S, et al. 2002 Mol Cell 10(6)
Ddb1	Yes	Yes	Before E12.5	NER	No healthy embryos by organogenesis, embryos may be compromised earlier but no details provided.	Cang Y, et al. 2006 Cell 127(5)
Ddb2	Yes	No	n/a	NER	No gross abnormalities, but a predisposition to tumorigenesis.	Itoh T, et al. 2004 PNAS 101(7)
Dek	Yes	No	n/a	NHEJ	Mice are phenotypically normal but have a predisposition to developing papilloma.	Wise-Draper TM, et al. 2009 Cancer Res 69(5)
Dgkz	Yes	No	n/a	DDR	No development or gross abnormalities, but there appears to be an enhanced immune response in adult mice.	Zhong XP, et al. 2003 Nat Immunol 4(9)
Dmc1	Yes	No	n/a	HDR	No gross abnormalities but knockout mice are infertile.	Pittman DL, et al. 1998 Mol Cell 1(5); Yoshida K, et al. 1998 Mol Cell 1(5)
Dna2	Yes	Yes	Before E7.5	BER	No homologous knockouts retrieved after E7.5, but no further investigation into the cause of lethality.	Lin W, et al. 2013 EMBO J 32(10)
Dntt	Yes	No	n/a	BER and NHEJ	Developmentally and phenotypically normal.	Gilfillan S, et al. 1993 Science 261(5125)
Donson	Yes	Yes	Before E9.5	DDR	No homologous knockouts retrieved after E9.9, but no further investigation into the cause of lethality.	Evrony GD, et al. 2017 Genome Res 27(8); Dickinson ME, et al. 2016 Nature 537(7621)
Dot1l	Yes	Yes	After E9.5	DDR	Embryos appear to have extensive levels of apoptosis early in organogenesis, and lack proper angiogenesis development.	Jones B, et al. 2008 PLoS Genet 4(9)
Dtl	Yes	Yes	E2.5	DDR	Embryos develop to the morula stage but do not form blastocysts.	Liu CL, et al. 2007 J Biol Chem 282(2)
Dtx3l	No	n/a	n/a	NHEJ	n/a	n/a
E2f1	Yes	No	n/a	DDR	No gross morphological abnormalities, but adults are predisposed to tumorigenesis and male mice present with testicular atrophy.	Yamasaki L, et al. 1996 Cell 85(4)
Eif2ak4	Yes	No	n/a	DDR	Developmentally and phenotypically normal.	Zhang P, et al. 2002 Mol Cell Biol 22(19)
Eme1	Yes	No	n/a	HDR and DDR	Postnatal lethality due to haematopoiesis defects.	Dickinson ME, et al. 2016 Nature 537(7621)
Ercc1	Yes	No	n/a	NER and Telomere health	Offspring have reduced birth weights and die soon after weaning, exhibiting signs of liver failure.	McWhir J, et al. 1993 Nat Genet 5(3)
Ercc2 (Xpd)	Yes	Yes	E1.5	NER	Mutant embryos do not appear to implant, and in vitro culture indicates that developmental arrest happens at the 2-cell stage.	de Boer J, et al. 1998 Cancer Res 58(1)
Ercc3 (Xpb)	Yes	Yes	Before E8.5	NER	No healthy embryos by early organogenesis, embryos may be compromised earlier but no details provided.	Cang Y, et al. 2006 Cell 127(5)
Ercc4 (Xpf)	Yes	No	n/a	NER and NHEJ and Telomere health	Mutant mice have impaired growth and do not survive past adolescence.	Tian M, et al. 2004 Mol Cell Biol 24(3)
Ercc5 (Xpg)	Yes	No	n/a	NER	Mutant mice do not survive to adulthood and suffer from growth defects that particularly effect the gastrointestinal system.	Shiomi N, et al. 2004 Mol Cell Biol 24(9)
Ercc6 (Csb)	Yes	No	n/a	NER and DDR	No gross abnormalities, some predisposition to skin tumours.	van der Horst GT, et al. 2002 DNA Repair 1(2)
Ercc8 (Csa)	Yes	No	n/a	NER and NHEJ	Mild growth defects, some neurological dysfunction and an enhanced predisposition to skin tumours.	van der Horst GT, et al. 1997 Cell 89(3)
Etaa1	Yes	No	n/a	DDR	Developmentally and phenotypically normal, but some haematopoiesis defects.	Dickinson ME, et al. 2016 Nature 537(7621)
Exd2	No	n/a	n/a	HDR	n/a	n/a
Exo1	Yes	No	n/a	MMR	No gross abnormalities, but mice have reduced lifespans, meiotic defects and a predisposition to tumorigenesis.	Wei K, et al. 2003 Genes Dev 17(5)
Fam168a	No	n/a	n/a	BER	n/a	n/a
Fan1	Yes	No	n/a	NER and HDR	Developmentally and phenotypically normal, but adult mice have an increased predisposition to tumorigenesis.	Lachaud C, et al. 2016 Science 351(6275)
Fanca	Yes	No	n/a	DDR and HDR	No gross abnormalities, but a mild haematopoiesis phenotype.	Cheng NC, et al. 2000 Hum Mol Genet 9(12)
Fancb	Yes	No	n/a	HDR	Haematopoietic defects and defective meiosis.	Kato Y, et al. 2015 Hum Mol Genet 24(18); Du W, et al. 2015 Sci Rep 5(18127)
Fancc	Yes	No	n/a	DDR and NER and HDR	Haematopoietic defects in adult mice and defective meiosis.	Whitney MA, et al. 1996 Blood 88(1); Chen M, et al. 1996 Nat Genet 12(4); Nadler JJ & Braun RE 2000 Genesis 27(3)
Fancd2	Yes	No	n/a	HDR and DDR	Offspring are susceptible to perinatal lethality and a predisposition to tumorigenesis, in addition to haematopoietic defects and defective meiosis.	Houghtaling S, et al. 2003 Genes Dev 17(16)
Fance	Yes	No	n/a	HDR	No gross abnormalities, but defective meiosis.	Fu C, et al. 2016 PLoS One 11(8)
Fancf	Yes	No	n/a	HDR	No gross abnormalities, but defective meiosis.	Bakker ST, et al. 2012 J Pathol 226(1)
Fancg	Yes	No	n/a	HDR	No gross abnormalities, but defective meiosis.	Koomen M, et al. 2002 Hum Mol Genet 11(3)
Fanci	Yes	No	n/a	HDR	Delayed development and reduced birthweight. Evidence of microphthalmia and impaired eye development and haematopoiesis defects together with meiotic defects.	Dubois EL, et al. 2019 Nuc Acids Res 47(14)
Fancj (Brip1)	Yes	No	n/a	NER	Predisposition to lymphoma.	Matsuzaki, et al. 2015 Genes Dev 29(24)
Fancl	Yes	No	n/a	HDR	Meiotic defects and impaired bone development.	Dickinson ME, et al. 2016 Nature 537(7621); Bult CJ, et al. 2019 Nuc Acid Res 8(47)
Fancm	Yes	No	n/a	DDR and HDR	Meiotic defects and predisposition to tumorigenesis.	Bakker ST, et al. 2009 Hum Mol Genet 18(18)
Fbh1	No	n/a	n/a	HDR	n/a	n/a
Fbxo31	Yes	No	n/a	DDR	Developmentally and phenotypically normal.	Dickinson ME, et al. 2016 Nature 537(7621)
Fbxo4	Yes	No	n/a	DDR	Developmentally and phenotypically normal, though some reports that adult mice are predisposed to tumorigenesis.	Vaites LP, et al. 2011 Mol Cell Biol 31(22); Kanie T, et al. 2012 Mol Cell Biol 32(3)
Fem1b	Yes	No	n/a	DDR	Developmentally and phenotypically normal, but mice exhibit glucose homeostasis phenotypes that mimic diabetes mellitus.	Lu D, et al. 2005 Mol Cell Biol 25(15)
Fen1	Yes	Yes	After E4.5	BER	Blastocysts can form and hatch but are compromised during peri-implantation, limited details provided.	Larsen E, et al. 2003 Mol Cell Biol 23(15)
Fh1	Yes	Yes	E6.0	NHEJ	Mutant embryos do not appear to grow past the early egg cylinder stage.	Pollard PJ, et al. 2007 Cancer Cell 11(4)
Fign	Yes	No	n/a	HDR	Mutant mice usually die shortly after birth and suffer from behavioural retardation.	Cox GA, et al. 2000 Nat Genet 26(2)
Fignl1	Yes	Yes	Unknown	HDR	Embryos die during development, but no data provided as to when.	Dickinson ME, et al. 2016 Nature 537(7621)
Fignl2	No	n/a	n/a	HDR	n/a	n/a
Foxo4	Yes	No	n/a	DDR	Developmentally and phenotypically normal.	Hosaka T, et al. 2004 PNAS 101(9)
Fzr1 (Cdh1)	Yes	Yes	E9.5	DDR	Embryos die due to placental insufficiency, and the phenotype can be rescued when embryos develop with wildtype placental tissues.	Garcia-Higuera I, et al. 2008 Nat Cell Biol 10(7)
Gadd45a	Yes	No	n/a	DDR	No gross abnormalities, but offspring show a predisposition to tumorigenesis and mild exencephaly.	Hollander MC, et al. 1999 Nat Genet 23(2)
Gen1	Yes	No	n/a	HDR	Kidney development is impaired and adult mice suffer from impaired kidney function and urinary tract issues.	Wang H, et al. 2018 Int J Biol Sci 14(1)
Gigyf2	Yes	No	n/a	DDR	Mice develop normally but die soon after birth due to a failure to feed.	Giovannone B, et al. 2009 Hum Mol Genet 18(23)
Gins2	No	n/a	n/a	HDR	n/a	n/a
Gins4 (Sld5)	Yes	Yes	After E4.5	HDR	Embryos form blastocysts and can hatch and implant. Development appears to be compromised after implantation, and do not form egg cylinders. Outgrowth assays established that embryos can attach to tissue culture plastic and do start to outgrow, but after 2 days of culture the ICM of mutant embryos appears compromised.	Mohri T, et al. 2013 PLoS One 8(11)
H2ax	Yes	No	n/a	DDR	No gross abnormalities, but mice are infertile, offspring have low birthweights, immune system deficiencies and show a predisposition to tumorigenesis.	Celeste A, et al. 2002 Science 296(5569)
Hdac10	Yes	No	n/a	MMR	Mice develop normally and appear phenotypically normal aside from having higher circulating phosphatase.	Dickinson ME, et al. 2016 Nature 537(7621)
Helb	No	n/a	n/a	HDR	n/a	n/a
Helq	Yes	No	n/a	HDR	Mice develop normally and appear generally phenotypically normal, but have a predisposition to tumorigenesis and suffer from infertility.	Adelman CA, et al. 2013 Nature 502(7471)
Hinfp	Yes	Yes	After E4.5	DDR	Mutant blastocysts can form, hatch and attach, but embryos do not survive past E6.5.	Xie R, et al. 2009 PNAS 106(30)
Hmga1	No	n/a	n/a	BER	n/a	n/a
Hmga2	Yes	No	n/a	BER	Mutant mice exhibit dwarfism and infertility.	Zhou X, et al. 1995 Nature 376(6543)
Hmgb1	Yes	No	n/a	NER and BER	Mice die soon after birth due to hypoglycaemia.	Calogero S, et al. 1999 Nat Genet 22(3)
Hmgn1	Yes	No	n/a	NER	Mice die soon after birth and are predisposed to tumorigenesis	Birger Y, et al. 2005 Cancer Res 65(15)
Hsf1	Yes	No	n/a	NHEJ	Mutant mice display all the characteristics of placental insufficiency in utero. Some mutants survive to adulthood but develop tumours and females are infertile.	Xiao X, et al. 1999 EMBO J 18(21)
Hus1	Yes	Yes	E7.5	BER and NER and DDR	Gastrulating embryos appears to begin relatively normal, but embryos are smaller than wildtype littermates. Development appears to be severely delayed from mid-gastrulation.	Weiss RS, et al. 2000 Genes Dev 14(15)
Hus1b	No	n/a	n/a	DDR and NER	n/a	n/a
Huwe1	No	n/a	n/a	BER	n/a	n/a
Ier3	Yes	No	n/a	DDR	Mutant mice develop normally but experience cardiovascular defects	Sommer SL, et al. 2006 J Appl Physiol 100(2)
Ino80	Yes	Yes	n/a	HDR	Mutant embryos can implant as decidua are found at E7.5, but embryos are resorbed during organogenesis.	Min JN, et al. 2013 Cell Res 23(12)
Ints7	No	n/a	n/a	DDR	n/a	n/a
Kdm1a	Yes	Yes	E6.5	HDR	Mutant blastocysts can form, hatch and attach to tissue culture plastic like wildtype companions, but embryos are developmentally stunted from E6.5.	Foster CT, et al. 2010 Mol Cell Biol 30(20)
Kdm2a	Yes	Yes	From E10.5	NHEJ	Embryonic development appears compromised during organogenesis as mutants appear to have severe growth defects.	Kawakami E, et al. 2015 Mech Dev 135(31-42)
Kdm4d	Yes	No	n/a	HDR and NHEJ	Embryonic development appears normal and mutant mice have no obvious phenotype aside from mild spermatogenesis impairments.	Iwamori N, et al. 2011 Biol Reprod 84(6)
Klhl15	No	n/a	n/a	HDR	n/a	n/a
Kmt5b	Yes	No	n/a	NHEJ	Mutant mice appear to develop normally but die soon after birth.	Schotta G, et al. 2008 Genes Dev 22(15)
Kmt5c	No	n/a	n/a	NHEJ	n/a	n/a
Ku70 (Xrcc6)	Yes	No	n/a	NHEJ	Offspring have reduced birthweight and proportional dwarfism with a higher than normal incidence of thymic lymphoma.	Ouyang H, et al. 1997 J Exp Med 186(6); Gu Y, et al. 1997 Immunity 7(5)
Ku80 (Xrcc5)	Yes	No	n/a	NHEJ	Homozygote offspring have reduced birthweights and are smaller than wildtype littermates at adulthood and have impaired T and B lymphocyte development.	Nussenzweig A, et al. 1996 Nature 382(6591)
Lig1	Yes	Yes	E16.5	BER and NER and MMR and NHEJ	Die during organogenesis due to defects in the foetal liver which appear to reduce haematopoiesis and lead to anaemia.	Bentley DJ, et al. 1996 Nat Genet 13(4)
Lig3	Yes	Yes	E7.5	BER and NHEJ	Embryos appear smaller from the onset of gastrulation and do not appear to develop past mid-gastrulation as structures such as ventral curvatures, which are associated with early organogenesis do not form. Developmentally retarded organogenesis staged embryos show heightened levels of apoptosis.	Puebla-Osorio N, et al. 2006 Mol Cell Biol 26(10)
Lig4	Yes	Yes	After E16	NHEJ and NER	Embryos appear to die from an inability to generate white blood cells (a process known as lymphopoiesis) during very late gestation.	Frank KM, et al. 1998 Nature 396(6707)
Mad2l2 (Rev7)	Yes	No	n/a	HDR and NHEJ	Mutant mice die around the time of weaning and appear to have defects in germ cell development together with reduced bodyweight.	Watanabe N, et al. 2013 J Biol Chem 288(15); Pirouz M, et al. 2013 PLoS Genet 9(8)
Map3k20	Yes	No	n/a	DDR	Mice are viable and gross phenotypic abnormalities have been recorded	Dickinson ME, et al. 2016 Nature 537(7621)
Mapk14 (p38)	Yes	Yes	After E10.5	DDR	Mice die in utero from placental insufficiency.	Mudgett JS, et al. 2000 PNAS 97(19)
Mbd4	Yes	No	n/a	BER and DDR	No gross abnormalities, and a mild increase in gastrointestinal tumour incidence.	Wong E, et al. 2002 PNAS 99(23)
Mcm2	No (partial only)	n/a	n/a	HDR	n/a	n/a
Mcm3	No (partial only)	n/a	n/a	HDR	n/a	n/a
Mcm4	Yes	Yes	From E9.5	HDR	Embryos appear to die from early organogenesis to soon after birth.	Dickinson ME, et al. 2016 Nature 537(7621)
Mcm5	No (partial only)	n/a	n/a	HDR	n/a	n/a
Mcm6	No (partial only)	n/a	n/a	HDR	n/a	n/a
Mcm7	No (partial only)	n/a	n/a	HDR	n/a	n/a
Mcm8	Yes	No	n/a	HDR	Mice develop normally but are infertile.	Lutzmann M, et al. 2012 Mol Cell 47(4)
Mcm9	Yes	No	n/a	MMR and HDR	Mice develop normally but are infertile.	Lutzmann M, et al. 2012 Mol Cell 47(4)
Mcmdc2	Yes	No	n/a	HDR	Mice develop normally but are infertile.	Finsterbusch F, et al. 2016 PLoS Genet 12(10)
Mdc1	Yes	No	n/a	DDR	No gross abnormalities, but male mice are infertile, offspring have low birthweights, immune system deficiencies and show a predisposition to tumorigenesis.	Lou Z, et al. 2006 Mol Cell 21(2)
Mdm2	Yes	Yes	After E4.5	DDR	Embryos can implant but are quickly resorbed.	Jones SN, et al. 1995 Nature 378(6553)
Meiob	Yes	No	n/a	HDR	Mice develop normally but are infertile.	Souquet B, et al. 2013 PLoS Genet 9(9)
Mlh1	Yes	No	n/a	MMR and NHEJ	No gross abnormalities or developmental defects, but both male and female mice have meiosis defects.	Edelmann W, et al. 1996 Cell 85(7)
Mlh3	Yes	No	n/a	MMR	No gross abnormalities or developmental defects, but both male and female mice have meiosis defects.	Lipkin SM, et al. 2002 Nat Genet 31(4)
Mms22l	Yes	No	n/a	HDR	Mice develop normally but die postnatally due to neurological disorders.	Dickinson ME, et al. 2016 Nature 537(7621)
Mnat1	Yes	Yes	After E4.5	DDR	Blastocysts can form and are indistinguishable from wildtypes. No embryos found after gastrulation, but few other details provided.	Rossi DJ, et al. 2001 EMBO J 20(11)
Morf4l1 (Mrg15)	Yes	Yes	After E15.5	HDR	Mice die during organogenesis due to defects in the developing cardiovascular system.	Tominaga K, et al. 2005 Mol Cell Biol 25(8)
Mpg (Apng)	Yes	No	n/a	BER	No gross abnormalities or developmental defects.	Elder RH, et al. 1998 Mol Cell Biol 18(10)
Mre11a	Yes	Yes	E5.5	DDR and HDR	Embryos compromised during gastrulation, but few other details provided.	Xiao Y & Weaver DT 1997 Nucleic Acids Res 25(15); Theunissen JW, et al. 2003 Mol Cell 12(6); Buis J, et al. 2008 Cell 135(1)
Mrnip	Yes	No	n/a	DDR and HDR	Mutant mice are viable.	Dickinson ME, et al. 2016 Nature 537(7621)
Msh2	Yes	No	n/a	DDR and MMR	No gross abnormalities or developmental defects, but adolescents do develop a predisposition to tumorigenesis.	Reitmair AH, et al. 1995 Nat Genet 11(1)
Msh3	Yes	No	n/a	MMR	No developmental defects, gross abnormalities, but some cancer predisposition in adult mice.	de Wind N, et al. 1999 Nat Genet 23(3); Edelmann W, et al. 2000 Cancer Res 60(4)
Msh4	Yes	No	n/a	HDR and MMR	Meiotic defects.	Kneitz B, et al. 2000 Genes Dev 14(9)
Msh5	Yes	No	n/a	HDR and MMR	Meiotic defects.	Edelmann W, et al. 1999 Nat Genet 21(1)
Msh6	Yes	No	n/a	MMR	No developmental defects or gross abnormalities, but mutant mice do develop lymphomas and epithelial tumours.	de Wind N, et al. 1999 Nat Genet 23(3)
Mus81	Yes	No	n/a	HDR and DDR	No developmental defects, gross abnormalities, but some cancer predisposition in adult mice.	McPherson JP, et al. 2004 Science 304(5678)
Mutyh	Yes	No	n/a	BER and MMR	No abnormal phenotype.	Russo MT, et al. 2004 Cancer Res 64(13)
Myc	Yes	Yes	After E10.5	DDR	Embryos are smaller at the onset of organogenesis and appear to suffer from developmental disorders relating to the development of the heart and neural tube.	Davis AC, et al. 1993 Genes Dev 7(4)
Nabp1 (Ssb2)	Yes	No	n/a	HDR	Mutant mice are viable and do not appear to show any gross abnormalities.	Boucher D, et al. 2015 FASEB J 29(8)
Nabp2 (Ssb1)	Yes	No	n/a	HDR	Mutant mice appear to develop normally, but die at birth due to respiratory problems.	Shi W, et al. 2013 PLoS Genet 9(2)
Nbn (Nbs1)	Yes	Yes	E5.5	DDR and HDR	Blastocysts can form and hatch. Embryos are smaller just after implantation and are resorbed around gastrulation.	Zhu J, et al. 2001 Curr Biol 11(2)
Neil1	Yes	No	n/a	BER and NER	Knockout mice have metabolic syndromes that include obesity, dyslipidaemia, hyperinsulinemia and fatty liver disease.	Vartanian V, et al. 2006 PNAS 103(6)
Neil2	Yes	No	n/a	BER and NER	No developmental defects or gross abnormalities. Adult mice appear to have reduced telomere lengths.	Chakraborty A, et al. 2015 J Biol Chem 290(41)
Neil3	Yes	No	n/a	BER and NER	No developmental defects or gross abnormalities. Adult mice develop neuropathy.	Torisu K, et al. 2005 J Biochem 138(6); Sejersted Y, et al. 2011 PNAS 108(46)
Nek1	Yes	No	n/a	DDR	Mutant mice are viable but appear to have severe bone defects and reduced body mass.	Dickinson ME, et al. 2016 Nature 537(7621)
Nek11	Yes	No	n/a	DDR	Mutant mice are viable but appear to suffer from a reduced metabolism capacity.	Dickinson ME, et al. 2016 Nature 537(7621)
Nhej1 (Xlf)	Yes	No	n/a	NHEJ	No developmental defects or gross abnormalities, but adult mice have a mild reduction in lymphocytes.	Li G, et al. 2008 Mol Cell 31(5)
Nipbl	Yes	n/a	Before E9.5	HDR	No mutant mice are recovered from the onset of organogenesis, but no additional data is provided.	Smith TG, et al. 2014 Genesis 52(7)
Nop53 (Pict1)	Yes	n/a	Before E3.5	DDR	Mutant embryos appear to develop morphologically typical morula, but do not form well-structured blastocysts.	Sasaki M, et al. 2011 Nat Med 17(8)
Nsd2	Yes	No	n/a	NHEJ	Mutant mice appear no different to wildtype littermates at birth but die within several days due to cardiovascular defects.	Nimura K, et al. 2009 Nature 460(7252)
Nsmce1	No	n/a	n/a	HDR	n/a	n/a
Nsmce2	Yes	Yes	Before E10.5	HDR	Mutant mice are not recovered from the uterus by E10.5. Embryos recover at E2.5 appear normal but do not thrive in vitro. The exact cause of embryonic failure is not reported.	Jacome A, et al. 2015 EMBO J 34(21)
Nthl1	Yes	No	n/a	NER and BER	Mice are developmentally and phenotypically normal.	Ocampo MT, et al. 2002 Mol Cell Biol 22(17); Takao M, et al. 2002 EMBO J 21(13)
Nucks1	Yes	No	n/a	HDR	Mice develop normally but exhibit impaired insulin signalling.	Qiu B, et al. 2014 Cell Rep 7(6)
Nudt16l1	No	n/a	n/a	NHEJ	n/a	n/a
Ogg1	Yes	No	n/a	NER and BER	No developmental defects or gross abnormalities, but adult mice experience a predisposition to tumorigenesis in non-proliferative tissues.	Klungland A, et al. 1999 PNAS 96(23)
Palb2	Yes	Yes	E8.5	HDR	Mice appear developmentally retarded after gastrulation and die during organogenesis	Bowman-Colin C, et al. 2013 PNAS 110(21)
Parp1 (Adprt)	Yes	No	n/a	BER and HDR	No developmental defects or gross abnormalities, but adult mice develop skin disorders.	Wang ZQ, et al. 1995 Genes Dev 9(5)
Parp2	Yes	No	n/a	BER	No developmental defects or gross abnormalities.	Menissier de Murcia J, et al. 2003 EMBO J 22(9)
Parp3	Yes	No	n/a	NHEJ	Mice are developmentally and phenotypically normal.	Boehler C, et al. 2011 PNAS 108(7)
Parp9	No	n/a	n/a	NHEJ	n/a	n/a
Parpbp	Yes	No	n/a	HDR	Mice are developmentally and phenotypically normal.	Mochizuki AL, et al. 2017 Mol Cell Biol 37(23)
Paxx	Yes	No	n/a	NHEJ	Mice are developmentally and phenotypically normal.	Liu X, et al. 2017 Nat Commun 8(13816)
Pcna	Yes	Yes	E2.5	BER and NER and MMR	Embryos do not survive to the blastocyst stage.	Roa S, et al. 2008 PNAS 105(42)
Pea15a	Yes	No	n/a	DDR	Mice are developmentally and phenotypically normal but have mild reductions in bodyweight.	Kitsberg D, et al. 1999 J Neurosci 19(19)
Pidd1	Yes	No	n/a	DDR	Mice are developmentally and phenotypically normal.	Manzl C, et al. 2009 J Cell Biol 185(2)
Plk1	Yes	Yes	E3.5	DDR	Mutant embryos develop to the morula stage but do not form viable blastocysts in vitro.	Wachowicz P, et al. 2016 Bioessays Suppl1(S96-S106)
Pml	Yes	No	n/a	DDR	Mice are developmentally and phenotypically normal but have an increased susceptibility to infection and developing tumours.	Wang ZG, et al. 1998 Science 279(5356)
Pms1	Yes	No	n/a	MMR	No developmental defects or gross abnormalities.	Prolla TA, et al. 1998 Nat Genet 18(3)
Pms2	Yes	No	n/a	MMR	No developmental defects or gross abnormalities, but adult mice are susceptible to lymphomas and sarcomas.	Prolla TA, et al. 1998 Nat Genet 18(3)
Pnkp	Yes	Yes	After E9.0	BER and NHEJ	Embryos cannot be recovered from the onset of organogenesis, but no detail provided as to the cause of lethality.	Shimada M, et al. 2015 EMBO J 34(19)
Pola1	No	n/a	n/a	NHEJ	n/a	n/a
Polb	Yes	Yes	After E10.5	BER and NHEJ	Embryos die during organogenesis for reasons not characterised.	Gu H, et al. 1994 Science 265(5168)
Pold1	Yes	No	n/a	BER and NER and MMR	No developmental defects or gross abnormalities, but adult mice are susceptible to tumorigenesis and die in early adulthood from cancer.	Goldsby RE, et al. 2001 Nat Med 7(6)
Pold3	Yes	Yes	After E4.5	NER	Mutant blastocysts form can hatch and attach but appear to show reduced outgrowths in vitro compared to wildtype embryos. In vivo, no embryos are recovered at E7.5, suggesting that mutants die during gastrulation.	Zhou Z, et al. 2018 Nucleic Acids Res 46(7)
Pole	Yes	No	n/a	BER and NER and MMR	No developmental defects or gross abnormalities, but adult mice are susceptible to tumorigenesis and die in early adulthood from cancer.	Albertson TM, et al. 2009 PNAS 106(40)
Polh (Xpv)	Yes	No	n/a	BER and TLS	No developmental defects or gross abnormalities.	Delbos F, et al. 2005 J Exp Med 201(8)
Poli	Yes	No	n/a	TLS	No developmental defects or gross abnormalities, but adult mice are susceptible to lung tumours.	McDonald JP, et al. 2003 J Exp Med 198(4)
Polk	Yes	No	n/a	TLS and NER	No developmental defects or gross abnormalities.	Schenten D, et al. 2002 Eur J Immunol 32(11)
Poll	Yes	No	n/a	NHEJ and NER and BER	No developmental defects, but adolescent mice develop hydrocephalus, situs inversus totalis and (transposition of abdominal organs) and a susceptibility to respiratory infections.	Bertocci B, et al. 2002 J Immunol 168(8); Kobayashi Y, et al. 2002 Mol Cell Biol 22(8)
Polm	Yes	No	n/a	TLS and BER and NHEJ	No developmental defects or gross abnormalities, but adult mice show abnormal B cell differentiation.	Bertocci B, et al. 2002 J Immunol 168(8)
Poln	Yes	No	n/a	TLS	No developmental defects or gross abnormalities.	Takata KI, et al. 2017 PLoS Genet 13(6)
Polq	Yes	No	n/a	TLS and BER and HDR	No developmental defects or gross abnormalities, but adult mice appear to have mild immunodeficiency.	Masuda K, et al. 2005 PNAS 102(39)
Polr2i	No	n/a	n/a	NER	n/a	n/a
Pot1a	Yes	Yes	After E3.5	NHEJ	Morula are recovered and can be cultured, but it has been reported that blastocysts do not form, though this data was not shown in the original study.	Hockemeyer D et al. 2006 Cell 126(1)
Pot1b	Yes	No	n/a	Telomere	Mice are developmentally and phenotypically normal.	Hockemeyer D, et al. 2006 Cell 126(1)
Ppp1r10	No	n/a	n/a	DDR	n/a	n/a
Ppp4c	Yes	Yes	Before E9.5	HDR	No mutant mice are recovered from the onset of organogenesis, but no additional data is provided.	Shui JW, et al. 2007 Mol Cell Biol 27(1)
Ppp4r2	Yes	Yes	n/a	HDR	Mice die around the time of birth and have abnormal kidney morphology	Dickinson ME, et al. 2016 Nature 537(7621)
Prkcg	Yes	No	n/a	MMR	Mice are developmentally and phenotypically normal, but develop some neurological disorders	Abeliovich A, et al. 1993 Cell 75(7)
Prkdc (Dna-pkcs)	Yes	No	n/a	DDR and NHEJ	No developmental defects or gross abnormalities, but adult mice appear to have severe immunodeficiency.	Kurimasa A, et al. 1999 PNAS 96(4)
Prpf19	Yes	Yes	After E4.5	DDR and NHEJ	Mutant blastocysts form and can hatch and attach but appear to show reduced outgrowths in vitro compared to wildtype embryos. In vivo, no embryos are recovered at E7.5, suggesting that mutants die during gastrulation.	Fortschegger K, et al. 2007 Mol Cell Biol 27(8)
Psmd14	Yes	No	n/a	HDR and NHEJ	Mice die around the time of birth and reduced body size.	Dickinson ME, et al. 2016 Nature 537(7621)
Ptip	Yes	Yes	E7.5	NHEJ	Blastocyst form but do not appear to outgrow well in vitro. Gastrulating embryos have increased apoptosis. Embryos can be recovered in the early stages of organogenesis but are not well formed.	Cho EA, et al. 2003 Mol Cell Biol 23(5)
Ptpn11	Yes	Yes	After E4.5	DDR	Mutant blastocysts form and can hatch and attach but appear to show reduced outgrowths in vitro compared to wildtype embryos. In vivo, no embryos are recovered at E7.5, suggesting that mutants die during gastrulation.	Yang W, et al. 2006 Dev Cell 10(3)
Ptprv	Yes	No	n/a	DDR	Mice develop normally and survive but appear to have bone and metabolism defects.	Dacquin R, et al. 2004 Dev Dyn 229(4)
Rad1	Yes	No	n/a	DDR	Embryos die during preweaning stages of life.	Dickinson ME, et al. 2016 Nature 537(7621)
Rad17	Yes	Yes	E9.5	DDR	Embryos appear normal at the onset of organogenesis but become developmentally retarded as gestation proceeds.	Budzowska M, et al. 2004 EMBO J 23(17)
Rad18	Yes	No	n/a		Mutants do not have any developmental defects, but spermatogenesis is affected in adult mice which are infertile.	Sun J, et al. 2009 Mech Dev 126(3-4)
Rad21l	Yes	No	n/a	HDR	Mice are developmentally and phenotypically normal but are infertile.	Herran Y, et al. 2011 EMBO J 30(15)
Rad23a	Yes	No	n/a	NER	No developmental defects or gross abnormalities.	Noordermeer D, et al. 2008 PLoS Genet 4(3)
Rad23b	Yes	No	n/a	NER	Most mutants die just after birth, but those that survive are smaller, are infertile and have neurological problems.	Ng JM, et al. 2002 Mol Cell Biol 22(4)
Rad50	Yes	Yes	Before E6.0	DDR	Embryos are abnormal from the onset of gastrulation and are resorbed before gastrulation would end. No further details provided.	Luo GM, et al. 1999 PNAS, 96(13)
Rad51	Yes	Yes	Before E5.5	HDR	Blastocysts appear normal, but after implantation embryos appear to have problems developing an amniotic cavity. There is also no clearly discernible mesoderm and a reduced proliferation rate. Gastrulating embryos have elevated levels of apoptosis.	Lim & Hasty 1996 Mol Cell Biol 16(12); Tsuzuki TY, et al. 1996 PNAS 93(13)
Rad51ap1	Yes	No	n/a	HDR	Mice are developmentally and phenotypically normal.	Dickinson ME, et al. 2016 Nature 537(7621)
Rad51b (Rec2)	Yes	Yes	E7.5	HDR	Mutant embryos implant, but do not develop pro-amniotic cavities and are resorbed by E7.5.	Shu Z, et al. 1999 Mol Cell Biol 19(12)
Rad51c	Yes	Yes	E8.5	HDR	Mutant embryos implant but are severely developmentally delayed. Gastrulation is significantly impaired, and embryos are resorbed from E8.5	Kuznetsov SG, et al. 2009 Cancer Res 69(3)
Rad51d	Yes	Yes	From E10.5	NER and HDR	Mutant embryos are retrieved in the expected ratios until E10.5, but embryos present with a range of abnormalities that indicate developmental delay such as incomplete turning.	Pittman DL & Schimenti JC 2000 Genesis 26(3)
Rad52	Yes	No	n/a	NER and HDR	No developmental defects or gross abnormalities.	Rijkers T, et al. 1998 Mol Cell Biol 18(11)
Rad54b	Yes	No	n/a	HDR	No developmental defects or gross abnormalities.	Wesoly J, et al. 2006 Mol Cell Biol 26(3)
Rad54l	Yes	No	n/a	HDR	Mice are developmentally and phenotypically normal.	Essers J, et al. 1997 Cell 89(2)
Rad9a	Yes	Yes	After E9.5	DDR	Embryos appear normal up until mid-organogenesis. Few details provided as to the cause of embryo failure.	Hopkins KM, et al. 2004 Mol Cell Biol 24(16)
Rad9b	Yes	Yes	E8.5	DDR	Mutants appear normal immediately after gastrulation, but begin to show abnormalities in neural tube development and somite number.	Leloup C, et al. 2010 Dev Dyn 239(11)
Radx	No	n/a	n/a	HDR	n/a	n/a
Rbm38	Yes	No	n/a	DDR	Mice develop normally but display signs of premature aging and increased tumorigenesis.	Zhang J, et al. 2011 Genes Dev 25(14)
Rec8	Yes	No	n/a	HDR	Mice are developmentally and phenotypically normal but are infertile.	Xu H, et al. 2005 Dev Cell 8(6)
Recql	Yes	No	n/a	HDR	Mice are developmentally and phenotypically normal but are sensitive to DNA damaging agents.	Sharma S, et al. 2007 Mol Cell Biol 27(5)
Recql2 (Wrn)	Yes	No	n/a		No developmental defects or gross abnormalities.	Lombard DB, et al. 2000 Mol Cell Biol 20(9)
Recql4	Yes	Yes	From E4.5	HDR	Appears to be exon dependant. Some mutations (exon5-8) result in lethality during gastrulation, others (exon 13) show lethality just after birth.	Hoki Y, et al. 2003 Hum Mol Genet 12(18)
Recql5	Yes	No	n/a	HDR	Mice are developmentally and phenotypically normal.	Hu Y, et al. 2005 Mol Cell Biol 25(9)
Rev1	Yes	No	n/a		No developmental defects or gross abnormalities aside from elevated spontaneous mutations.	Jansen JG, et al. 2005 Nucleic Acids Res 33(1)
Rev3l	Yes	Yes	After E8.5	TLS and HDR	Blastocysts can form, but do not appear to thrive in culture. Embryos appear much smaller than wildtype littermates during gastrulation	Bemark M, et al. 2000 Curr Biol 10(19)
Rfwd3	Yes	No	n/a	DDR and HDR	There is some increase in embryonic lethality of mutant mice, but some mutants are born. Mutants that survive are sub fertile and have a reduced lifespan.	Knies K, et al. 2017 J Clin Invest 127(8)
Rhno1	No	n/a	n/a	DDR	n/a	n/a
Rif1	Yes	Yes	From E7.5	Telomere and HDR	Mutants in some genetic backgrounds are lethal from gastrulation but are viable in different mouse strains. Some dimorphism in embryo survivability where male mutants survive but female mutants do not.	Chapman JR, et al. 2013 Mol Cell 49(5)
Rint1	Yes	Yes	From 4.5	DDR	Mutant embryos implant but are severely developmentally delayed. Gastrulation is significantly impaired, and embryos are resorbed from E6.5. Outgrowth assays show that ICM and trophoblast can initially outgrow in vitro, but after 6 days proliferation fails.	Lin X, et al. 2007 Mol Cell Biol 27(13)
Rmi1	Yes	No	n/a	HDR	Mutant mice are developmentally and phenotypically normal and appear to have elevated metabolism.	Suwa A, et al. 2010 FEBS J 277(3)
Rmi2	No	n/a	n/a	HDR	n/a	n/a
Rnaseh2a	Yes	No	n/a	MMR	Mutants are smaller in utero from E10.5 and die soon after birth. There appears to be some innate immunity phenotype.	Pokatayev V, et al. 2016 J Exp Med 213(3)
Rnaseh2b	Yes	Yes	From E9.5	DDR	Mutants are smaller than littermates at the conclusion of gastrulation and die early in organogenesis	Hiller B, et al. 2012 J Exp Med 209(8)
Rnf138	Yes	No	n/a	HDR	Mice are developmentally and phenotypically normal.	Dickinson ME, et al. 2016 Nature 537(7621)
Rnf138rt1	No	n/a	n/a	HDR	n/a	n/a
Rnf168	Yes	No	n/a		Mutants appear immunodeficient and experience infertility.	Zong D, et al. 2019 Mol Cell 73(6)
Rnf8	Yes	No	n/a	NHEJ	Mutant mice are smaller than wildtype littermates and are susceptible to premature death. Males suffer infertility and both sexes appear to have neurological disorders.	Valnergi P, et al. 2017 Nat Commun 8(1)
Rpa1	Yes	Yes	E2.5	NER and MMR	Morula stage embryos can form, but embryos do not make it to the blastocyst stage.	Wang Y, et al. 2005 Nat Genet 37(7)
Rpa2	No	n/a	n/a	DDR and NER	n/a	n/a
Rpa3	No	n/a	n/a	NER and MMR	n/a	n/a
Rpl26	No	n/a	n/a	DDR	n/a	n/a
Rps27l	Yes	n/a	n/a	DDR	Mutants die soon after birth (exact timing is strain dependant) and have reduced body weights.	Xiong X, et al. 2014 Elife 3(e02236)
Rps3	No	n/a	n/a	BER		n/a
Rtel	Yes	Yes	After E10	HDR and Telomere	Embryos appear to be compromised during organogenesis.	Ding H, et al. 2004 Cell 117(7)
Samhd1	Yes	No	n/a	HDR	Mutants are developmentally and phenotypically normal but do have some altered immune responses.	Rehwinkel J, et al. 2013 EMBO J 32(18)
Sem1	No	n/a	n/a	HDR	n/a	n/a
Setd2	Yes	Yes	E10.5	MMR and HDR	Mutants appear developmentally retarded from E8.5 and are not viable from E10.5 due to neurological impairment, a failure to turn and placental insufficiency.	Hu M, et al. 2010 PNAS 107(7)
Sfpq	Yes	Yes	Before E9.5	HDR	Mutants cannot be recovered from the start of organogenesis, implying that embryos die during gastrulation.	Takeuchi A, et al. 2018 Cell Rep 23(5)
Sfr1	Yes	Yes	E15.5	HDR	Mutants die during organogenesis due to defects in cardiovascular development.	Dickinson ME, et al. 2016 Nature 537(7621)
Shld1	Yes	No	n/a	HDR and NHEJ	Mutants appear developmentally and phenotypically normal.	Dickinson ME, et al. 2016 Nature 537(7621)
Shld2	No	n/a	n/a	HDR and NHEJ	n/a	n/a
Shld3	No	n/a	n/a	HDR	n/a	n/a
Sirt1	Yes	No	n/a	NER	Mutant embryos die perinatally and appear to have skeletal, retinal and cardiovascular defects.	Cheng HL, et al. 2003 PNAS 100(19)
Sirt6	Yes	No	n/a	BER and HDR	Mutant mice die during adolescence and have reduced body weight, lymphopenia and metabolic defects.	Mostoslavsky R, et al 2006 Cell 124(2)
Sirt7	Yes	No	n/a	NHEJ	Mutant mice have reduced lifespans and cardiovascular defects.	Vakhrusheva O, et al. 2008 Circ Res 102(6)
Slx1b	Yes	No	n/a	HDR	Mutants appear developmentally and phenotypically normal.	Castor D, et al. 2013 Mol Cell 52(2)
Slx4	Yes	No	n/a	NER	Some mutants die during preweaning. Those that survive suffer from impaired lymphopoiesis, compromised fertility and skeletal defects.	Castor D, et al. 2013 Mol Cell 52(2)
Smarcal1	Yes	No	n/a	NHEJ	Mutants appear developmentally and phenotypically normal but are susceptible to homeostasis defects.	Baradaran-Heravi A, et al. 2012 Hum Mol Genet 21(11)
Smc1	No	n/a	n/a		n/a	n/a
Smc5	No (partial only)	n/a	n/a	HDR	n/a	n/a
Smchd1	Yes	Yes	E13.5	HDR and NHEJ	Female mutants die due to placental insufficiency, but male mutants survive.	Blewitt ME, et al. 2008 Nat Genet 40(5)
Smug1	No	n/a	n/a	BER	n/a	n/a
Sox4	Yes	Yes	E14.0	DDR	Mutants die from cardiovascular failures.	Schilham MW, et al. 1996 Nature 380(6576)
Spidr	Yes	No	n/a	HDR	Mice die postnatally due to bone defects. Mutants have reduced body mass and are infertile.	Dickinson ME, et al. 2016 Nature 537(7621)
Stk33	Yes	No	n/a	DDR	Mutants appear normal, but males have severe spermatogenesis defects.	Martins LR, et al. 2018 Dev Biol 433(1)
Stn1	No	n/a	n/a	NER and HDR	n/a	n/a
Swi5	No	n/a	n/a	HDR	n/a	n/a
Swsap1	Yes	No	n/a	HDR	Mice appear phenotypically normal but are infertile.	Abreu CM, et al. 2018 Nat Commun 9(1)
Syf2	Yes	Yes	E9.5	DDR	Mutants do not survive organogenesis. Embryos can implant but gastrulation does not appear to proceed normally.	Chen CH, et al. 2012 PLoS One 7(3)
Taok1	No	n/a	n/a	DDR	n/a	n/a
Taok2	Yes	No	n/a	DDR	Mutants are smaller than littermates and appear to suffer from neurological disorders.	Kapfhamer D, et al. 2013 Genes Brain Behav 12(1)
Taok3	Yes	No	n/a	DDR	Mutants appear developmentally and phenotypically normal except for mild defects in the cellularity of the spleen.	Hammad H, et al. 2017 Nat Immunol 18(3)
Tdg	Yes	Yes	E11.5	BER and MMR	Embryos appear to be compromised during organogenesis.	Cortellino S, et al. 2011 Cell 146(1)
Terf2	Yes	Yes	Before E13.5	Telomere	Mutants are not recovered from the time of organogenesis, though it is unclear when development fails as embryonic death was not studied in detail.	Celli GB & de Lange T 2005 Nat Cell Biol 7(7)
Terf2ip (Rap1)	Yes	Yes	n/a	Telomere and HDR	n/a	Sfeir A, et al. 2010 Science 327(5973)
Tex15	Yes	No	n/a	HDR	Mutants are developmentally and phenotypically normal, but male adults are infertile.	Yang F. et al. J. Cell Biol. 180(4), 2008
Tfiih	Yes	Yes	E19.5	NER	Sampling of earlier timepoints indicate that early development is normal, no further details provided for the reason of late embryogenesis failure.	Theil AF, et al. 2013 PLoS Genet 9(4)
Thoc1	Yes	Yes	From E4.5	DDR	Mutants embryos can form a blastocyst, hatch and attach in in vitro outgrowth assays, but appear to suffer from reduced proliferation of the ICM after several days in culture. No embryos are recovered in vivo before E8.5, but decidua are present suggesting that embryos can implant but die during gastrulation.	Wang X, et al. 2006 Mol Cell Biol 26(11)
Thoc5	Yes	Yes	Before E5.5	DDR	Mutants cannot be recovered from the uterus from E5.5, suggesting that embryos die during preimplantation or gastrulation, though no evidence of this was presented.	Mancini A, et al. 2010 BMC Biol 8(1)
Timeless	Yes	Yes	From E5.5	HDR	Mutant embryos show severe cellular disorganisation during gastrulation.	Gotter AL, et al. 2000 Nat Neurosci 3(8)
Tipin	No	n/a	n/a	DDR	n/a	n/a
Tiprl	Yes	Yes	E9.5	DDR	Mutant mice die during organogenesis due to growth retardation.	Dickinson ME, et al. 2016 Nature 537(7621)
Tonsl	Yes	Yes	E9.5	HDR	Mutant mice die during organogenesis due to growth retardation. Embryos also fail to turn and appear to have defective neural tube closure.	Dickinson ME, et al. 2016 Nature 537(7621)
Top2b	Yes	No	n/a	NHEJ	Mutant embryos die shortly after birth due to respiratory problems.	Lyu YL, et al. 2003 PNAS 100(12)
Topbp1	Yes	Yes	After E4.5	DDR	Blastocysts can form and hatch but appear unable to attach to tissue culture plastic in vitro.	Jeon Y, et al. 2011 J Biol Chem 286(7)
Trex1	Yes	No	n/a	DDR	Mice have generally normal development but exhibit reduced survival rates due to cardiovascular defects.	Morita M, et al. 2004 Mol Cell Biol 24(15)
Trim39	Yes	No	n/a	DDR	Mutants are developmentally normal but suffer from skeletal defects and neurological conditions.	Dickinson ME, et al. 2016 Nature 537(7621)
Trp53 (p53)	Yes	No	n/a	DDR	Mice develop normally but are prone to the development of spontaneous tumours and typically die within 6 months.	Donehower LA, et al. 1992 Nature 356(6366)
Trp53bp1	Yes	No	n/a	DDR and HDR and NHEJ	Mutant mice are immune deficient, growth retarded and are susceptible to tumours.	Ward IM, et al. 2003 Mol Cell Biol 23(7)
Ube2n	Yes	Yes	E5.5	HDR	Mutant embryos are never recovered, and timed mating suggest that embryos die during gastrulation.	Fukushima T, et al. 2007 PNAS 104(15)
Ubqln4	No	n/a	n/a	HDR	n/a	n/a
Uimc1 (Rap80)	Yes	No	n/a	DDR	Mutant mice are developmentally and phenotypically normal but suffer from premature death due to increased tumorigenesis.	Yin Z, et al. 2012 Cancer Res 72(19)
Ung	Yes	No	n/a	BER	Mutant mice develop normally but experience a greater incidence of spontaneous mutations and ischemic brain injury.	Nilsen H, et al. 2000 Mol Cell 5(6)
Usp28	Yes	No	n/a	DDR	Mutant mice are developmentally and phenotypically normal but appear to have reduced intestinal proliferation and reduced differentiation of secretory lineages.	Diefenbacher ME, et al. 2014 J Clin Invest 124(8)
Usp47	Yes	No	n/a	BER	Mutant mice are developmentally normal but appear to have metabolism and bone density problems.	Dickinson ME, et al. 2016 Nature 537(7621)
Usp51	Yes	No	n/a	HDR and NHEJ	Mutants are developmentally and phenotypically normal.	Dickinson ME, et al. 2016 Nature 537(7621)
Usp7	Yes	Yes	E6.5	NER	Mutants die during gastrulation due to reductions in proliferation.	Kon N, et al. 2010 Oncogene 29(9)
Uvrag	Yes	Yes	E7.5	NHEJ	Mutant mice die by E7.5, but no additional data is provided as to the cause of the lethality.	Afzal S, et al. 2015 PNAS 112(4)
Uvssa	No	n/a	n/a	NER	n/a	n/a
Wac	Yes	No	n/a	DDR	Knockout mice die postnatally die to haematopoietic defects	Dickinson ME, et al. 2016 Nature 537(7621)
Was	Yes	No	n/a	HDR	Mutant mice are viable but appear to have haematopoietic defects.	Snapper SB, et al. 1998 Immunity 9(1)
Wdr48 (Uaf1)	Yes	Yes	E7.5	HDR	Mutant mice die during gastrulation.	Park E, et al. 2013 Mol Cell Biol 33(22)
Wdr76	No	n/a	n/a	DDR	n/a	n/a
Wee1	Yes	Yes	E2.5	DDR	Morula can form but do not progress to blastocysts.	Tominaga Y, et al. 2006 Int J Bio Sci 2(4)
Wrap53	Yes	No	n/a	HDR and NHEJ	Mutant mice are developmentally normal but die postnatally due to haematopoietic and metabolism defects.	Dickinson ME, et al. 2016 Nature 537(7621)
Xab2	Yes	Yes	E3.5	NER	Mutant embryos can form morula and show some signs of compaction, but do not form blastocysts.	Yonemasu R, et al. 2005 DNA Repair 4(4)
Xpa	Yes	No	n/a	NER and BER	Mutant mice develop normally but are very susceptible to tumorigenesis	Nakane H, et al. 1995 Nature 377(6545)
Xpc	Yes	No	n/a	NER	Mutant mice are more susceptible to DNA damage and experience heightened rates of spontaneous mutation.	Cheo DL, et al. 1997 Mutat Res 374(1)
Xrcc1	Yes	Yes	E6.5	BER	Reduced epiblast cells in early gastrulating embryos. Increased apoptosis and reduced proliferation observed from early gastrulation which appears to impact significantly on early lineage specification.	Tebbs RS, et al. 1999 Dev Biol 208(2)
Xrcc2 (Fancu)	Yes	Yes	From E9.5	HDR	Mutants begin to display developmental abnormalities starting from E9.5. Mutants specifically exhibit neurological defects and those that make it to term die shortly after birth due to respiratory failure.	Orii KE, et al. 2006 PNAS 103(26)
Xrcc3	Yes	No	n/a	HDR	Mutant embryos appear developmentally normal but die during preweaning stages.	Dickinson ME, et al. 2016 Nature 537(7621)
Xrcc4	Yes	Yes	E14.5	NHEJ	Embryos appear to be compromised during organogenesis and have varying degrees of oedema.	Gao Y, et al. 1998 Cell 95(7)
Yy1	Yes	Yes	From E5.0	HDR	Mutant blastocysts form can hatch and outgrow normally in vitro. In vivo, mutant embryos fail to form and egg cylinder and die during gastrulation.	Affar el B, et al. 2006 Mol Cell Biol 26(9)
Zbtb7a	Yes	Yes	E16.5	NHEJ	Mutants die during organogenesis due to anaemia.	Maeda T, et al. 2007 Science 316(5826)
Zfp365	Yes	No	n/a	HDR	Mice are viable but suffer from neurological defects	Koyama Y, et al. 2013 J Chem Neruoanat 53
Zfp830 (Omcg1)	Yes	Yes	E3.5	DDR	Mutants blastocysts do form but fail to outgrow and do not induce an implantation response in vivo.	Artus J, et al. 2005 Mol Cell Biol 25(14)
Zfyve26	Yes	No	n/a	HDR	Mutant embryos are developmentally normal but develop spastic paraplegia and broad neurological defects.	Khundadze M, et al. 2013 PLoS Genet 9(12)
Zswim7 (Sws1)	Yes	No	n/a	HDR	Mutant embryos are developmentally normal but infertile.	Abreu CM, et al. 2018 Nat Commun 9(1)
